# Supplementary material for: Baseline Seroprevalence of Arboviruses in Liberia Using a Multiplex IgG Immunoassay
Source: Trop Med Infect Dis. 2025 Apr 3;10(4):92. doi: 10.3390/tropicalmed10040092 (PMC12031126; doi:10.3390/tropicalmed10040092)
Supplement: Supplementary file 1 [file tropicalmed-10-00092-s001.zip]

Archive with 1 entries (1 files):
- tropicalmed-3465979-supplementary.pdf
